# Supplementary material for: Morphological Changes of 3T3 Cells under Simulated Microgravity
Source: Cells. 2024 Feb 15;13(4):344. doi: 10.3390/cells13040344 (PMC10887114; doi:10.3390/cells13040344)
Supplement: Supplementary file 1 [file cells-13-00344-s001.zip]

Archive with 1 entries (1 files):
- cells-2755706-supplementary.pdf
